# Supplementary material for: Synthesis, Biological Evaluation, and Molecular Docking Studies of Novel Coumarin–Triazole–Isatin Hybrids as Selective Butyrylcholinesterase Inhibitors
Source: Molecules. 2025 May 11;30(10):2121. doi: 10.3390/molecules30102121 (PMC12114297; doi:10.3390/molecules30102121)
Supplement: Supplementary file 1 [file molecules-30-02121-s001.zip]

Archive with 1 entries (1 files):
- molecules-3622449-supplementary.pdf
